# Supplementary material for: Detection of leukemia gene fusions on DNA-level through targeted Next-Generation Sequencing
Source: PLoS One. 2025 Oct 9;20(10):e0332407. doi: 10.1371/journal.pone.0332407 (PMC12510534; doi:10.1371/journal.pone.0332407)
Supplement: S1 Table — (XLSX) [file pone.0332407.s001.xlsx]

## Sheet: S1 Table
ABL1	CD70	EGR1	IKZF1	MEF2B	PIM1	RRAGC	TAL1
ACTB	CD79A	EGR2	IKZF2	MFHAS1	PIM2	RRAS	TBL1XR1
ACTG1	CD79B	EP300	IKZF3	MGA	PLCG1	RUNX1	TCF3
AKT1	CDC25C	EPHA7	IL4R	MPL	PLCG2	S1PR2	TENT5C
ANKRD26	CDKN1A	EPOR	IL7R	MS4A1	PML	SAMD9	TERT
ARC	CDKN1B	ETNK1	INO80	MSC	POLG	SAMD9L	TET2
ARID1A	CDKN2A	ETS1	INPP5D	MTOR	POT1	SAMHD1	TET3
ARID4B	CDKN2B	ETV6	IRF2BP2	MYB	POU2AF1	SETBP1	TMEM30A
ASXL1	CDKN2C	EZH2	IRF4	MYC	POU2F2	SETD2	TMSB4X
ASXL2	CEBPA	FAS	IRF8	MYD88	PPM1D	SF1	TNFAIP3
ATG2B	CHD2	FAT1	ITPKB	MYH11	PRDM1	SF3A1	TNFRSF14
ATM	CHD8	FBXO11	JAK1	NBN	PRDM9	SF3B1	TNFRSF1B
B2M	CIITA	FBXW7	JAK2	NF1	PRKCB	SGK1	TNFSF14
BCL10	CKS1B	FGFR1	JAK3	NFE2	PRKCD	SH2B3	TP53
BCL2	CNOT3	FGFR2	JUNB	NFKB1	PRKD2	SHKBP1	TP63
BCL6	CRBN	FGFR3	KDM6A	NFKB2	PRKN	SLC22A1	TP73
BCL7A	CREBBP	FLT3	KIT	NFKBIA	PRPF8	SLC29A1	TPMT
BCOR	CRLF2	FOXO1	KLF2	NFKBIE	PRPS1	SLCO1A2	TRAF2
BCORL1	CSF1R	FOXO3	KLHL14	NOTCH1	PSMB5	SLCO1B1	TRAF3
BIRC3	CSF3R	FOXP1	KLHL6	NOTCH2	PTEN	SMAD4	TYK2
BRAF	CSNK1A1	GATA1	KMT2A	NPM1	PTK2B	SMC1A	U2AF1
BRCC3	CTCF	GATA2	KMT2C	NR3C1	PTPN1	SMC3	U2AF2
BRINP3	CUX1	GATA3	KMT2D	NRAS	PTPN11	SOCS1	UBE2A
BTG1	CXCR4	GFI1	KRAS	NSD2	PTPN2	SOX11	USP7
BTG2	CXCR5	GNA13	LEF1	NSD3	PTPRD	SP140	VAV1
BTK	DDX3X	GSKIP	LMO2	NT5C2	PWWP3A	SPEN	VPREB1
CALR	DDX41	GSTM1	LTB	NUDT15	RAD21	SPI1	WT1
CARD11	DHX15	H1-2	MAF	OSBPL10	RARA	SPIB	XBP1
CASP8	DIS3	H1-3	MAFB	P2RY8	RB1	SRP72	XPO1
CBL	DNM2	H1-4	MALT1	PAX5	RBBP6	SRSF2	ZAP70
CBLB	DNMT3A	H1-5	MAP2K1	PBX1	RELN	STAG2	ZBTB7A
CCND1	DNMT3B	HLA-B	MAP3K1	PDGFRA	RHOA	STAT1	ZEB1
CCND2	DTX1	HRAS	MAP3K14	PDGFRB	RHOH	STAT2	ZFP36L1
CCND3	DUSP2	HVCN1	MAP3K7	PHF6	RIT1	STAT3	ZMYM3
CCR4	DUSP22	ID3	MAPK1	PIGA	ROBO1	STAT5B	ZNF384
CCR7	EBF1	IDH1	MAX	PIK3CA	ROBO2	STAT6	ZRSR2
CD28	EED	IDH2	MCL1	PIK3CD	RPL10	SUZ12
CD58	EGFR	IGLL5	MED12	PIK3R1	RPS15	SYK
