# Supplementary material for: Detection of leukemia gene fusions on DNA-level through targeted Next-Generation Sequencing
Source: PLoS One. 2025 Oct 9;20(10):e0332407. doi: 10.1371/journal.pone.0332407 (PMC12510534; doi:10.1371/journal.pone.0332407)
Supplement: S2 Table — (XLSX) [file pone.0332407.s002.xlsx]

## Sheet: S2 Table
fusion gene	fusion types
BCR::ABL1 NM_004327.3::NM_005157.4	Exon1::Exon2 (p190-type); Exon13::Exon2; Exon14::Exon2 (p210-type); Exon19::Exon2 (p230-type); Exon1::Exon3, Exon13::Exon3, Exon14::Exon3, Exon19::Exon3, Exon6::Exon3; Exon6::Exon2; Exon8::Exon2 (atypical)
CBFB::MYH11 NM_022845.3::NM_022844.3	Exon5::Exon12; Exon5::Exon11; Exon5::Exon10; Exon5::Exon8; Exon5::Exon7; Exon4::Exon12; Exon4::Exon8; Exon4::Exon7; Exon4::Exon13; Exon5::Exon9
DEK::NUP214(CAN) NM_001134709::NM_005085.5	Exon9::Exon18
ETV6(TEL)::ABL1 NM_001987.5::NM_005157.4	Exon4::Exon2; Exon5::Exon2
ETV6(TEL)::JAK2 NM_001987.5::NM_004972.4	Exon5::Exon12; Exon4::Exon17; Exon5::Exon19
ETV6(TEL)::PDGFRB NM_001987.5::NM_002609.4	Exon4::Exon11; Exon4::Exon12; Exon4::Exon12
ETV6(TEL)::RUNX1(AML1) NM_001987.5::NM_001754.5.5	Exon 4:: Exon 2; Exon 5:: Exon 2; Exon 4:: Exon 3; Exon 5:: Exon 3
ETV6::PDGFRA NM_001987.5::NM_006206.6	Exon6::Exon12
FIP1L1::PDGFRA NM_030917::NM_006206.6	Exon7::Exon12; Exon8::Exon12; Exon9::Exon12; Exon10::Exon12
FIPIL1::RARA NM_030917::NM_000964.4.4	Exon15::Exon3
FUS(TLS)::ERG NM_004960.4::NM_182918.4	Exon7::Exon9; Exon7::Exon9; Exon6::Exon9; Exon8::Exon7; Exon7::Exon8; Exon5::Exon6
KMT2A(MLL)::AFF1(AF4) NM_001197104.2::NM_001166693.3	Exon11::Exon4 ; Exon11::Exon5 ; Exon11::Exon6 ; Exon10::Exon4 ; Exon10::Exon5; Exon10::Exon6; Exon9::Exon4; Exon9::Exon5; Exon 8::Exon4; Exon8::Exon7
KMT2A(MLL)::ELL NM_001197104.2::NM_006532.4	Exon8::Exon2; Exon9::Exon2; Exon10::Exon2; Exon11::Exon2; Exon8::ins120bp::Exon2; Exon9::ins120bp::Exon2; Exon10::ins120bp::Exon2; Exon11::ins120bp::Exon2
KMT2A(MLL)::EPS15(AF1p) NM_001197104.2::NM_001981.3	Exon8::Exon2; Exon9::Exon2; Exon10::Exon2; Exon11::Exon2; Exon8::Exon12; Exon9::Exon12; Exon10::Exon12; Exon11::Exon12;
KMT2A(MLL)::FOXO4(AFX1) NM_001197104.2::NM_005938.4	Exon9::Exon2; Exon10::Exon2; Exon11::Exon2; Exon12::Exon2
KMT2A(MLL)::MLLT1(ENL) NM_001197104.2::NM_005934.4	Exon8::Exon2 ; Exon9::Exon2 ; Exon10::Exon2 ; Exon11::Exon2 ; Exon8::Exon7 ; Exon9::Exon7; Exon10::Exon7; Exon11::Exon7
KMT2A(MLL)::MLLT10(AF10) NM_001197104.2::NM_001195626	Exon8::Exon6; Exon9::Exon6; Exon10::Exon6; Exon11::Exon6; Exon8::Exon9; Exon9::Exon9; Exon10::Exon9; Exon11::Exon9; Exon8::Exon10; Exon9::Exon10; Exon10::Exon10; Exon11::Exon10; Exon7::Exon15; Exon8::Exon16; Exon9::Exon16; Exon10::Exon16; Exon11::Exon16; Exon7::Exon17
KMT2A(MLL)::MLLT11(AF1q) NM_001197104.2::NM_006818.4	Exon8::Exon2; Exon9::Exon2; Exon10::Exon2; Exon11::Exon2
KMT2A(MLL)::MLLT3(AF9) NM_001197104.2::NM_004529.4	Exon8::Exon4a; Exon9::Exon4; Exon10::Exon4; Exon11::Exon4; Exon8::Exon5; Exon9::Exon5; Exon10::Exon5; Exon11::Exon5; Exon8::Exon8; Exon9::Exon8; Exon10::Exon8; Exon11::Exon8; Exon8::Exon9; Exon9::Exon9; Exon10::Exon9; Exon11::Exon9
KMT2A(MLL)::MLLT4(AF6) NM_001197104.2::NM_001207008.4	Exon8::Exon2; Exon9::Exon2; Exon10::Exon2; Exon11::Exon2
KMT2A(MLL)::MLLT6(AF17) NM_001197104.2::NM_005937.4	Exon8:: Exon7; Exon8:: Exon8; Exon8:: Exon9; Exon8:: Exon11; Exon8::Exon12; Exon8:: Exon13; Exon9:: Exon7; Exon9:: Exon8; Exon8:: Exon9; Exon8:: Exon11; Exon8:: Exon12; Exon8:: Exon13; Exon10:: Exon7; Exon10::Exon8; Exon10:: Exon9; Exon10:: Exon11; Exon10:: Exon12; Exon10::Exon13;
KMT2A(MLL)::SEPT6 NM_001197104.2::NM_145799.4	Exon8::Exon2; Exon9::Exon2; Exon10::Exon2; Exon11::Exon2; Exon12::Exon2;
NPM1::MLF1 NM_002520.7::NM_001130156.3	Exon6::Exon2
NPM1::RARA NM_002520.7::NM_000964.4	Exon4::Exon3
NUMA1(NUMA)::RARA NM_006185::NM_000964.4	Exon22::Exon3
NUP98::NSD1 NM_005387.7::NM_022455.3	Exon12::Exon6; Exon12::Exon7; Exon16::Exon6; Exon13::Exon7
NUP98::HOXA11 NM_005387.7::NM_005523.4	Exon12::Exon2
NUP98::HOXA13 NM_005387.7::NM_000522.4	Exon12::Exon2
NUP98::HOXA9 NM_005387.7::NM_152739.5	Exon12::Exon1b; Exon12::Exon2; Exon11::Exon1b
NUP98::HOXC11 NM_005387.7::NM_014212.5	Exon12::Exon1
NUP98::HOXD13 NM_005387.7::NM_000523.4	Exon12::Exon2
NUP98::PRRX1(PMX1) NM_005387.7::NM_022716.5	Exon12::Exon1b; Exon12::Exon2
PICALM(CALM)::MLLT10(AF10) NM_007166.4::NM_001195626.3	Exon18::Exon2; Exon18::Exon8
PLZF::RARA NM_006006.3::NM_000964.4	Exon4::Exon3; Exon5::Exon3
PML::RARA NM_033238.4::NM_000964.4	Exon6::Exon3 (L-type); Exon3::Exon3 (S-type); Exon6::Exon3 (V-type)
PRKAR1A::RARA NM_212471.4::NM_000964.4	Exon2::Exon3; Exon3::Exon3
RUNX1(AML1)::CBFA2T3(MTG16) NM_001754.5::NM_005187.6	Exon5::Exon3; Exon5::Exon5
RUNX1(AML1)::MECOM NM_001754.5::NM_004991.4	Exon5::Exon2; Exon5::Exon7
RUNX1(AML1)::RPL22(EAP) NM_001754.5::NM_000983.4	Exon5::Exon2
RUNX1(AML1)::RUNX1T1(ETO) NM_001754.5::NM_175634.3	Exon5::Exon2
SET::NUP214(CAN) NM_003011::NM_005085.4	Exon8::Exon18
STAT5B::RARA NM_012448::NM_000964.4	Exon15::Exon3
STIL(SIL)::TAL1 NM_001048166::NM_003189.4	Exon1b::Exon3; Exon1a::Exon3
TCF3(E2A)::HLF NM_001136139::NM_002126.5	Exon15::Exon4; Exon16::Exon4
TCF3(E2A)::PBX1 NM_003200.5::NM_002585.4	Exon17::Exon5; Exon16::Exon3
