# Supplementary material for: Detection of leukemia gene fusions on DNA-level through targeted Next-Generation Sequencing
Source: PLoS One. 2025 Oct 9;20(10):e0332407. doi: 10.1371/journal.pone.0332407 (PMC12510534; doi:10.1371/journal.pone.0332407)
Supplement: S3 Table — (XLSX) [file pone.0332407.s003.xlsx]

## Sheet: S3 Table
Gene	Transcript ID	Intron	Genomic coordinates and lengths of introns				Genomic coordinates, lengths, and percentages of regions with low sequencing depth.
	Transcript ID	Intron	chr	start	end	length (bp)	chr	start	end	length (bp)	Total length (bp)	Percentage of low sequencing depth regions in the length of this intron.
ABL1	NM_007313.3	intron 1	chr9	133589842	133729451	139610	chr9	133596792	133600129	3338	13324	0.0954373
							chr9	133613488	133614484	997
							chr9	133668307	133669755	1449
							chr9	133676786	133678176	1391
							chr9	133683528	133684368	841
							chr9	133689636	133690135	500
							chr9	133697061	133698518	1458
							chr9	133702651	133703846	1196
							chr9	133716507	133717164	658
							chr9	133723675	133724243	569
							chr9	133725979	133726510	532
							chr9	133728636	133729030	395
		intron 3	chr9	133730483	133738150	7668	chr9	133731411	133731853	443	713	0.0929838
							chr9	133735063	133735332	270
BCR	NM_004327.4	intron 14	chr22	23632600	23634728	2129	chr22	23633192	23633393	202	202	0.0948802
CBFB	NM_022845.3	intron 4	chr16	67100701	67116115	15415	chr16	67102861	67103264	404	2550	0.165423
							chr16	67104575	67104713	139
							chr16	67106320	67106848	529
							chr16	67107484	67107923	440
							chr16	67108317	67108524	208
							chr16	67109751	67110211	461
							chr16	67114898	67115266	369
		intron 5	chr16	67116211	67132612	16402	chr16	67117215	67117447	233	4200	0.256066
							chr16	67117811	67118107	297
							chr16	67119196	67119834	639
							chr16	67121215	67121432	218
							chr16	67125717	67126082	366
							chr16	67126611	67127050	440
							chr16	67128890	67129276	387
							chr16	67129601	67130244	644
							chr16	67130645	67131417	773
							chr16	67132158	67132360	203
ETV6	NM_001987.5	intron 4	chr12	12006495	12022358	15864	chr12	12006895	12007207	313	1135	0.0715456
							chr12	12007980	12008161	182
							chr12	12012044	12012266	223
							chr12	12017958	12018180	223
							chr12	12021900	12022093	194
		intron 5	chr12	12022903	12037379	14477	chr12	12024184	12024352	169	1931	0.133384
							chr12	12026404	12027980	1577
							chr12	12036257	12036441	185
		intron 7	chr12	12038960	12043875	4916	chr12	12040507	12040689	183	408	0.0829943
							chr12	12041415	12041639	225
FUS	NM_004960.4	intron 5	chr16	31195717	31196260	544	chr16	31195872	31196031	160	160	0.294118
HLF	NM_002126.5	intron 3	chr17	53392808	53398024	5217	chr17	53394408	53394604	197	197	0.0377612
JAK2	NM_004972.4	intron 6	chr9	5050831	5054562	3732	chr9	5053288	5053372	85	85	0.022776
		intron 8	chr9	5055788	5064882	9095	chr9	5060509	5061024	516	1007	0.11072
							chr9	5061419	5061909	491
	NM_004972	intron 10	chr9	5066789	5069021	2233	chr9	5067680	5068174	495	495	0.221675
		intron 14	chr9	5073785	5077452	3668	chr9	5075011	5075296	286	708	0.193021
							chr9	5075604	5075871	268
							chr9	5076221	5076374	154
	NM_004972	intron 18	chr9	5080683	5081725	1043	chr9	5080944	5081224	281	281	0.269415
KMT2A	NM_001197104.2	intron 8	chr11	118353210	118354897	1688	chr11	118353450	118354163	714	714	0.422986
	NM_001197104	intron 10	chr11	118355690	118359328	3639	chr11	118356549	118356753	205	205	0.0563342
MEF2D	NM_005920.4	intron 6	chr1	156446994	156449082	2089	chr1	156448364	156448547	184	184	0.0880804
		intron 9	chr1	156438812	156444900	6089	chr1	156439107	156439580	474	1746	0.286747
							chr1	156440908	156441109	202
							chr1	156442483	156442987	505
							chr1	156444041	156444605	565
MLLT3	NM_004529.4	intron 3	chr9	20448121	20456784	8664	chr9	20452257	20452427	171	689	0.0795245
							chr9	20453285	20453525	241
							chr9	20455937	20456213	277
	NM_004529	intron 7	chr9	20354806	20360839	6034	chr9	20358961	20359198	238	238	0.0394432
MYH11	NM_022844.3	intron 6	chr16	15872700	15876242	3543	chr16	15874405	15874631	227	227	0.06407
NPM1	NM_002520.7	intron 6	chr5	170819982	170827157	7176	chr5	170821086	170821414	329	1129	0.15733
							chr5	170823005	170823254	250
							chr5	170824749	170825077	329
							chr5	170826290	170826510	221
	NM_002520	intron 8	chr5	170827929	170832306	4378	chr5	170829286	170831774	2489	2489	0.568524
NUP214	NM_005085.4	intron 5	chr9	134006223	134007982	1760	chr9	134007075	134007697	623	623	0.353977
		intron 17	chr9	134027281	134034769	7489	chr9	134029716	134032121	2406	3791	0.506209
							chr9	134032494	134033673	1180
							chr9	134034336	134034540	205
NUP98	NM_005387.7	intron 8	chr11	3784269	3789811	5543	chr11	3787473	3787949	477	1264	0.228035
							chr11	3788177	3788390	214
							chr11	3785940	3786091	152
							chr11	3789423	3789616	194
		intron 9	chr11	3781856	3784132	2277	chr11	3782684	3783117	434	907	0.398331
							chr11	3783342	3783590	249
		intron 10	chr11	3774638	3781769	7132	chr11	3774840	3775268	429	3026	0.424285
							chr11	3775247	3775706	460
							chr11	3775928	3776184	257
							chr11	3776385	3776648	264
							chr11	3778146	3779056	911
							chr11	3779297	3779529	233
							chr11	3779776	3779970	195
							chr11	3780614	3780890	277
		intron 11	chr11	3765879	3774546	8668	chr11	3770223	3770935	713	1971	0.227388
							chr11	3772981	3773814	834
							chr11	3767313	3767529	217
							chr11	3767910	3768116	207
		intron 12	chr11	3756554	3765739	9186	chr11	3757239	3757425	187	2460	0.267799
							chr11	3758673	3758877	205
							chr11	3759711	3760009	299
							chr11	3762066	3762842	777
							chr11	3763730	3763943	214
							chr11	3764277	3764832	556
							chr11	3765120	3765341	222
		intron 13	chr11	3752808	3756421	3614	chr11	3754589	3754771	183	408	0.112894
							chr11	3755286	3755510	225
PDGFRB	NM_002609.4	intron 10	chr5	149506177	149509319	3143	chr5	149507222	149507410	189	189	0.0601336
PICALM	NM_007166.4	intron 17	chr11	85687725	85692172	4448	chr11	85690350	85690597	248	248	0.0557554
	NM_007166	intron 18	chr11	85685855	85687666	1812	chr11	85686701	85686920	220	220	0.121413
		intron 19	chr11	85670103	85685751	15649	chr11	85670442	85670866	425	1559	0.099623
							chr11	85674843	85675026	184
							chr11	85676890	85677094	205
							chr11	85681590	85681784	195
							chr11	85682554	85683103	550
RARA	NM_000964.4	intron 2	chr17	38487648	38504568	16921	chr17	38489335	38490038	704	1733	0.102417
							chr17	38492435	38493150	716
							chr17	38494885	38495197	313
RUNX1	NM_001754.5	intron 5	chr21	36231875	36252854	20980	chr21	36239515	36239653	139	571	0.0272164
							chr21	36246767	36246956	190
							chr21	36249230	36249407	178
							chr21	36250636	36250699	64
	NM_001754	intron 6	chr21	36206898	36231771	24874	chr21	36221532	36221816	285	285	0.0114577
STIL	NM_003035.2	intron 1	chr1	47776034	47779708	3675	chr1	47776599	47777154	556	943	0.256599
							chr1	47777897	47778116	220
							chr1	47778781	47778947	167
TCF3	NM_003200.5	intron 16	chr19	1615820	1619110	3291	chr19	1616227	1616446	220	220	0.066849
