# Supplementary material for: Detection of leukemia gene fusions on DNA-level through targeted Next-Generation Sequencing
Source: PLoS One. 2025 Oct 9;20(10):e0332407. doi: 10.1371/journal.pone.0332407 (PMC12510534; doi:10.1371/journal.pone.0332407)
Supplement: S4 Table — (XLSX) [file pone.0332407.s004.xlsx]

## Sheet: S4 Table
Fusion gene	Sample number	Sex	Age	Diagnosis	Chromosomal karyotype results	qRT-PCR detection result	tNGS detection result
BCR::ABL1 (p190-type)	AC529	Female	38	B-ALL	46,XX,t(9;22)(q34.1;q11.2)[3]	BCR::ABL1 (p190-type)	BCR(chr22:23579174/intron.1)::ABL1(chr9:133729607/exon.2)(p190型)
	AP1254	Female	55	B-ALL	unknown	BCR::ABL1 (p190-type)	BCR(chr22:23564540/intron.1)::ABL1(chr9:133721951/intron.1)(p190型)
							ABL1(chr9:133721947/intron.1)::BCR(chr22:23564542/intron.1)
	AP1344	Male	36	B-ALL	unknown	BCR::ABL1 (p190-type)	BCR(chr22:23571116/intron.1)::ABL1(chr9:133729103/intron.1)(p190型)
	AP1352	Male	77	B-ALL	46,XY,t(9;22)(q34.1;q11.2)[20]	BCR::ABL1 (p190-type)	BCR(chr22:23594427/intron.1)::ABL1(chr9:133709888/intron.1)(p190型)
							ABL1(chr9:133709885/intron.1)::BCR(chr22:23594426/intron.1)
	AP1376	Male	44	B-ALL	unknown	BCR::ABL1 (p190-type)	BCR(chr22:23594006/intron.1)::ABL1(chr9:133722391/intron.1)(p190型)
	AR425	Male	24	B-ALL	48,XY,+4,+8,del(9)(q13q21),t(9;22)(q34.1;q11.2)[5] /48,idem,der(13)[10] /46,XY[5]	BCR::ABL1 (p190-type)	BCR(chr22:23572847/intron.1)::ABL1(chr9:133631424/intron.1)(p190型)
	AR564	Female	75	B-ALL	unknown	BCR::ABL1 (p190-type)	BCR(chr22:23574518/intron.1)::ABL1(chr9:133719499/intron.1)(p190型)
							ABL1(chr9:133719490/intron.1)::BCR(chr22:23574519/intron.1)
BCR::ABL1 (p210-type)	AP405	Male	49	CML	unknown	BCR::ABL1 (p210-type)	BCR(chr22:23631860/intron.13)::ABL1(chr9:133611371/intron.1) (p210-type)
	AP410	Male	72	B-ALL	46,XY,t(9;22)(q34.1;q11.2)[20]	BCR::ABL1 (p210-type)	BCR(chr22:23633081/intron.14)::ABL1(chr9:133632568/intron.1) (p210-type)
	AP415	Male	45	CML	45,X,-Y,t(9;22)(q34.1;q11.2),i(17)(q10)[4]/46,idem,+3[11]	BCR::ABL1 (p210-type)	BCR(chr22:23633227/intron.14)::ABL1(chr9:133627260/intron.1) (p210-type)
							ABL1(chr9:133627259/intron.1)::BCR(chr22:23633229/intron.14)
	AP426	Male	53	CML	46,XY,t(9;22)(q34.1;q11.2)[20]	BCR::ABL1 (p210-type)	BCR(chr22:23633104/intron.14)::ABL1(chr9:133589571/intron.1) (p210-type)
	AP486	Male	75	CML	46,XY,t(9;22)(q34.1;q11.2)[7]/47,idem,+8[8]/47,XY,+8[2]/46,XY[3]	BCR::ABL1 (p210-type)	BCR(chr22:23633885/intron.14)::ABL1(chr9:133593954/intron.1) (p210-type)
							ABL1(chr9:133593950/intron.1)::BCR(chr22:23633892/intron.14)
	AP496	Female	44	CML	46,XX,t(9;22)(q34.1;q11.2)[20]	BCR::ABL1 (p210-type)	BCR(chr22:23633560/intron.14)::ABL1(chr9:133582466/intergenic) (p210-type)
	AP502	Male	26	B-ALL	46,XY,t(9;22)(q34.1;q11.2)[20]	BCR::ABL1 (p210-type)	BCR(chr22:23631880/intron.13)::ABL1(chr9:133594133/intron.1) (p210-type)
	AP535	Female	60	CML	46,XX,t(9;22)(q34.1;q11.2)[20]	BCR::ABL1 (p210-type)	BCR(chr22:23633372/intron.14)::ABL1(chr9:133715768/intron.1) (p210-type)
							ABL1(chr9:133715770/intron.1)::BCR(chr22:23633382/intron.14)
	AP536	Male	50	B-ALL	45~47,XY,+1,der(1;18)(q10;q10),der(6)t(6;9)(p25;q11),-7,+8,-9, t(9;22)(q34.1;q11.2),add(14)(q24),del(20)(q11),add(21)(p11),+der(22)t(9;22)[cp20]	BCR::ABL1 (p210-type)	BCR(chr22:23632535/exon.14)::ABL1(chr9:133718743/intron.1) (p210-type)
							ABL1(chr9:133718732/intron.1)::BCR(chr22:23633203/intron.14)
	AP546	Male	58	CML	46,XY,t(9;22)(q34.1;q11.2)[20]	BCR::ABL1 (p210-type)	BCR(chr22:23631827/intron.13)::ABL1(chr9:133585175/intergenic) (p210-type)
							ABL1(chr9:133585177/intergenic)::BCR(chr22:23631831/intron.13)
	AP566	Male	65	B-ALL	46,XY,t(9;22)(q34.1;q11.2)[20]	BCR::ABL1 (p210-type)	BCR(chr22:23633085/intron.14)::ABL1(chr9:133712968/intron.1) (p210-type)
							ABL1(chr9:133713151/intron.1)::BCR(chr22:23633093/intron.14)
	AP576	Male	70	B-ALL	unknown	BCR::ABL1 (p210-type)	BCR(chr22:23632438/intron.13)::ABL1(chr9:133586148/intergenic) (p210-type)
							ABL1(chr9:133586440/intergenic)::BCR(chr22:23632218/intron.13)
	AP584	Female	54	CML	46,XX,t(9;22)(q34.1;q11.2)[15]	BCR::ABL1 (p210-type)	BCR(chr22:23633862/intron.14)::ABLl(chr9:133676617/intron.1) (p210-type)
	AP596	Male	53	CML	46,XY,t(9;22)(q34.1;q11.2)[20]	BCR::ABL1 (p210-type)	BCR(chr22:23633797/intron.14)::ABLl(chr9:133665855/intron.1) (p210-type)
							ABLl(chr9:133665853/intron.1)::BCR(chr22:23633798/intron.14)
	AP628	Female	58	B-ALL	unknown	BCR::ABL1 (p210-type)	BCR(chr22:23633289/intron.14)::ABL1(chr9:133662036/intron.1) (p210-type)
							ABL1(chr9:133662039/intron.1)::BCR(chr22:23633291/intron.14)
	AP633	Male	29	CML	unknown	BCR::ABL1 (p210-type)	BCR(chr22:23632888/intron.14)::ABL1(chr9:133669064/intron.1) (p210-type)
							ABL1(chr9:133669067/intron.1)::BCR(chr22:23632888/intron.14)
	AP638	Male	32	CML	45,XY,-7,der(9)t(9;15)(p24;q22)t(9;22)(q34.1;q11.2),del(15)(q14),der(22)t(9;22)[9] /46,XY[11]	BCR::ABL1 (p210-type)	BCR(chr22:23632158/intron.13)::ABL1(chr9:133620490/intron.1) (p210-type)
	AP665	Female	45	CML	46,XX,t(9;22)(q34.1;q11.2)[14] /46,XX[1]	BCR::ABL1 (p210-type)	BCR(chr22:23634609/intron.14)::ABL1(chr9:133592685/intron.1) (p210-type)
	AP667	Female	70	CML	46,XX,t(9;22)(q34.1;q11.2)[19] /46,XX[1]	BCR::ABL1 (p210-type)	BCR(chr22:23634565/intron.14)::ABL1(chr9:133729192/intron.1) (p210-type)
	AP668	Male	58	CML	46,XY,t(9;22)(q34.1;q11.2)[4] /46,idem,ins(1;?)(q22;?)[9] /46,XY[1]	BCR::ABL1 (p210-type)	ABL1(chr9:133611319/intron.1)::BCR(chr22:23634732/intron.14) (p210-type)
	AP680	Male	59	CML	46,XY,t(9;22)(q34.1;q11.2)[12]	BCR::ABL1 (p210-type)	BCR(chr22:23633061/intron.14)::ABL1(chr9:133641071/intron.1) (p210-type)
	AP681	Male	44	CML	46,XY,t(9;22)(q34.1;q11.2)[20]	BCR::ABL1 (p210-type)	BCR(chr22:23634549/intron.14)::ABL1(chr9:133604500/intron.1) (p210-type)
	AP689	Male	60	CML	46,XY,t(9;22)(q34.1;q11.2)[20]	BCR::ABL1 (p210-type)	BCR(chr22:23632354/intron.13)::ABL1(chr9:133691432/intron.1) (p210-type)
	AP751	Female	34	CML	unknown	BCR::ABL1 (p210-type)	BCR(chr22:23634185/intron.14)::ABL1(chr9:133718063/intron.1) (p210-type)
	AP753	Female	61	CML	46,XX,t(9;22)(q34.1;q11.2)[11]	BCR::ABL1 (p210-type)	BCR(chr22:23632423/intron.13)::ABL1(chr9:133607947/intron.1) (p210-type)
							ABL1(chr9:133607892/intron.1)::BCR(chr22:23632469/intron.13)
	AP762	Male	75	CML	unknown	BCR::ABL1 (p210-type)	BCR(chr22:23632821/intron.14)::ABL1(chr9:133694877/intron.1) (p210-type)
							ABL1(chr9:133694877/intron.1)::BCR(chr22:23632830/intron.14)
	AP763	Female	53	CML	46,XX,t(9;22)(q34.1;q11.2),t(17;19)(q22;q13)[20]	BCR::ABL1 (p210-type)	BCR(chr22:23632522/intron.13)::ABL1(chr9:133580415/intergenic) (p210-type)
	AP765	Female	55	CML	46,XX,t(9;22)(q34.1;q11.2)[11]	BCR::ABL1 (p210-type)	BCR(chr22:23633208/intron.14)::ABL1(chr9:133614887/intron.1) (p210-type)
	AP830	Female	59	CML	46,XX,t(9;22)(q34.1;q11.2)[20]	BCR::ABL1 (p210-type)	BCR(chr22:23632177/intron.13)::ABL1(chr9:133605354/intron.1) (p210-type)
							ABL1(chr9:133605354/intron.1)::BCR(chr22:23632178/intron.13)
	AP869	Male	30	CML	46,XY,t(9;22)(q34.1;q11.2)[20]	BCR::ABL1 (p210-type)	BCR(chr22:23632817/intron.14)::ABL1(chr9:133662417/intron.1) (p210-type)
	AP903	Male	69	CML	46,XY,t(9;22)(q34.1;q11.2)[20]	BCR::ABL1 (p210-type)	BCR(chr22:23632437/intron.13)::ABL1(chr9:133600514/intron.1) (p210-type)
							ABL1(chr9:133636939/intron.1)::BCR(chr22:23632303/intron.13)
	AP904	Male	63	CML	46,XY,t(9;22)(q34.1;q11.2)[20]	BCR::ABL1 (p210-type)	BCR(chr22:23634774/exon.15)::ABL1(chr9:133636937/intron.1) (p210-type)
							ABL1(chr9:133636939/intron.1)::BCR(chr22:23634779/exon.15)
BCR::ABL1 (p230-type)	AP1166	Male	60	CML	46,XY,der(9)t(9;22)(q34.1;q11.2),add(14)(p13), der(22)idic(22)(q11.2)t(9;22)(q34.1;q11.2)[13] /47,idem,+der(22)idic(22)(q11.2)t(9;22)(q34.1;q11.2)[7]	BCR::ABL1 (p230-type)	BCR(chr22:23654908/intron19)::ABL1(chr9:133668299/intron1) (p230-type)
							ABL1(chr9:133668302/intron1)::BCR(chr22:23654911/intron19)
	AP698	Female	70	CML	46,XX,t(9;22)(q34.1;q11.2)[7]	BCR::ABL1 (p230-type)	BCR(chr22:23654083/intron19)-ABL1(chr9:133607293/intron1) (p230-type)
BCR::ABL1 (atypical)	AP739	Male	18	B-ALL	45,XY,der(1),der(9),der(11),-20,der(22)t(9;22)(q34.1;q11.2)[1] /44,XY,der(9),-14,-17,der(22)t(9;22)(q34.1;q11.2)[1] /46,XY[7]	BCR::ABL1 (atypical)	BCR(chr22:23593662/intron.1)::ABL1(chr9:133729899/intron.2)
							ABL1(chr9:133729895/intron.2)::BCR(chr22:23593656/intron.1)
CBFB::MYH11	AP420	Male	54	AML	unknown	CBFB::MYH11	CBFB(chr16:67130960/intron.5)::MYH11(chr16:15815271/intron.32)
	AP479	Female	73	AML	unknown	CBFB::MYH11	MYH11(chr16:15815242/intron.32)::CBFB(chr16:67120164/intron.5)
	AP488	Male	18	AML	46,XY,inv(16)(p13.1q22.1)[20]	CBFB::MYH11	CBFB(chr16:67123196/intron.5)::MYH11(chr16:15815235/intron.32)
							MYH11(chr16:15815233/intron.32)::CBFB(chr16:67123181/intron.5)
	AP538	Female	56	AML	47,XX,inv(16)(p13.1q22.1),+22[20]	CBFB::MYH11	CBFB(chr16:67116408/intron.5)::MYH11(chr16:15814965/intron.32)
							MYH11(chr16:15814962/intron.32)::CBFB(chr16:67116408/intron.5)
	AP541	Male	48	AML	unknown	CBFB::MYH11	CBFB(chr16:67117112/intron.5)::MYH11(chr16:15815313/exon.32)
							MYH11(chr16:15815312/exon.32)::CBFB(chr16:67117111/intron.5)
	AP542	Female	41	AML	unknown	CBFB::MYH11	CBFB(chr16:67116718/intron.5)::MYH11(chr16:15815242/intron.32)
							MYH11(chr16:15815242/intron.32)::CBFB(chr16:67116717/intron.5)
	AP624	Male	73	AML	unknown	CBFB::MYH11	CBFB(chr16:67121829/intron.5)::MYH11(chr16:15814978/intron.8)
							MYH11(chr16:15814975/intron.8)::CBFB(chr16:67121828/intron.5)
	AP647	Male	39	AML	unknown	CBFB::MYH11	CBFB(chr16:67121831/intron.5)::MYH11(chr16:15814978/intron.32)
	AP717	Female	63	AML	unknown	CBFB::MYH11	CBFB(chr16:67119765/intron.5)::MYH11(chr16:15815316/intron.32)
							MYH11(chr16:15815311/intron.32)::CBFB(chr16:67119765/intron.5)
	AP734	Male	57	AML	unknown	CBFB::MYH11	CBFB(chr16:67130366/intron.5)::MYH11(chr16:15815097/intron.32)
							MYH11(chr16:15815094/intron.32)::CBFB(chr16:67130363/intron.5)
	AP742	Male	53	AML	46,XY,inv(16)(p13.1q22.1)[20]	CBFB::MYH11	CBFB(chr16:67106395/intron.4)::MYH11(chr16:15829304/exon.26)
							MYH11(chr16:15829307/exon.26)::CBFB(chr16:67106394/intron.4)
	AP798	Male	68	AML	46,XY,inv(16)(p13.1q22.1)[2]	CBFB::MYH11	CBFB(chr16:67129686/intron.5)::MYH11(chr16:15815191/intron.32)
							MYH11(chr16:15815190/intron.32)::CBFB(chr16:67129685/intron.5)
	AP834	Female	66	AML	unknown	CBFB::MYH11	CBFB(chr16:67123324/intron.5)::MYH11(chr16:15814976/intron.32)
							MYH11(chr16:15814975/intron.32)::CBFB(chr16:67123323/intron.5)
	AP484	Male	54	AML	unknown	CBFB::MYH11	Negative
RUNX1::RUNX1T1	AP458	Male	48	AML	45,X,-Y,t(8;21)(q22;q22.1)[18] /46,XY[2]	RUNX1::RUNX1T1	RUNX1(chr21:36232235/intron.5)::RUNX1T1(chr8:93072474/intron.1)
	AP708	Male	65	AML	unknown	RUNX1::RUNX1T1	RUNX1(chr21:36231031/intron.6)::RUNX1T1(chr8:93080518/intron.1)
							RUNX1T1(chr8:93080512/intron.1)::RUNX1(chr21:36231037/intron.6)
	AP736	Female	57	AML	unknown	RUNX1::RUNX1T1	RUNX1(chr21:36226581/intron.6)::RUNX1T1(chr8:93047931/intron.1)
							RUNX1T1(chr8:93047932/intron.1)::RUNX1(chr21:36226582/intron.6)
	AP737	Male	21	AML	45,X,-Y,t(8;21)(q22;q22.1)[9] /46,XY[11]	RUNX1::RUNX1T1	RUNX1(chr21:36207104/intron.6)::RUNX1T1(chr8:93078970/intron.1)
	AP431	Male	21	AML	45,X,-Y,t(8;21)(q22;q22.1),del(9)(q13q31)[14] /46,XY[6]	RUNX1::RUNX1T1	RUNX1(chr21:36229582/intron.6)::RUNX1T1(chr8:93083948/intron.1)
PML::RARA (L-type)	AP459	Female	32	APL	unknown	PML::RARA (L-type)	PML(chr15:74326504/intron.6)::RARA(chr17:38488106/intron.2) (L-type)
	AP478	Male	35	APL	46,XY,t(15;17)(q24.1;q21.2)[6]/46,XY[2]	PML::RARA (L-type)	PML(chr15:74325875/intron.6)::RARA(chr17:38499635/intron.2) (L-type)
							RARA(chr17:38499635/intron.2)::PML(chr15:74325877/intron.6)
	AP561	Male	63	APL	unknown	PML::RARA (L-type)	PML(chr15:74326580/intron.6)::RARA(chr17:38488247/intron.2) (L-type)
							RARA(chr17:38488239/intron.2)::PML(chr15:74326749/intron.6)
	AP604	Male	39	APL	46,XY,t(15;17)(q24.1;q21.2)[5] /46,idem,der(8)[14] /46,XY[1]	PML::RARA (L-type)	PML(chr15:74326690/intron.6)::RARA(chr17:38496139/intron.2) (L-type)
							RARA(chr17:38496138/intron.2)::PML(chr15:74326682/intron.6)
	AP611	Male	62	APL	unknown	PML::RARA (L-type)	PML(chr15:74326724/intron.6)::RARA(chr17:38499177/intron.2) (L-type)
							RARA(chr17:38499181/intron.2)::PML(chr15:74326717/intron.6)
	AP626	Male	28	APL	unknown	PML::RARA (L-type)	PML(chr15:74326852/exon.7)::RARA(chr17:38492816/intron.2) (L-type)
							RARA(chr17:38492799/intron.2)::PML(chr15:74326898/exon.7)
	AP678	Female	25	APL	unknown	PML::RARA (L-type)	PML(chr15:74326811/intron.6)::RARA(chr17:38489177/intron.2) (L-type)
							RARA(chr17:38489094/intron.2)::PML(chr15:74326812/intron.6)
	AP772	Female	69	APL	46,XX,t(15;17)(q24.1;q21.2)[2] /47,idem,+8[15] /46,XX[3]	PML::RARA (L-type)	PML(chr15:74325932/intron.6)::RARA(chr17:38490002/intron.2) (L-type)
							RARA(chr17:38489732/intron.2)::PML(chr15:74325929/intron.6)
PML::RARA (S-type)	AP485	Female	19	APL	46,XX,der(18)[1]/47,XX,del(6)(q22),+?7,der(15)t(15;17)(q24.1;q21.2),-17,+mar[1]/46,XX[18]	PML::RARA (S-type)	PML(chr15:74316038/intron.3)::RARA(chr17:38494388/intron.2) (S-type)
							PML(chr15:74325390/intron.5)::RARA(chr17:38494402/intron.2)
	AP514	Male	34	APL	46,XY,t(15;17)(q24.1;q21.2)[13]/46,XY[7]	PML::RARA (S-type)	PML(chr15:74316857/intron.3)::RARA(chr17:38489291/intron.2) (S-type)
							RARA(chr17:38488930/intron.2)::PML(chr15:74316860/intron.3)
	AP595	Male	62	APL	unknown	PML::RARA (S-type)	PML(chr15:74317130/intron.3)::RARA(chr17:38502661/intron.2) (S-type)
	AP636	Male	34	APL	unknown	PML::RARA (S-type)	PML(chr15:74316328/intron.3)::RARA(chr17:38493079/intron.2) (S-type)
							RARA(chr17:38493080/intron.2)::PML(chr15:74316337/intron.3)
	AP672	Female	59	APL	46,XX,t(15;17)(q24.1;q21.2)[20]	PML::RARA (S-type)	PML(chr15:74316277/intron.3)::RARA(chr17:38499630/intron.2) (S-type)
							RARA(chr17:38499614/intron.2)::PML(chr15:74316285/intron.3)
	AP726	Female	71	APL	unknown	PML::RARA (S-type)	RARA(chr17:38486453/intron.1)::PML(chr15:74326454/intron.6) (S-type)
	AP767	Male	53	APL	46,XY,t(15;17)(q24.1;q21.2)[20]	PML::RARA (S-type)	PML(chr15:74316605/intron.3)::RARA(chr17:38489769/intron.2) (S-type)
	AP858	Male	41	APL	46,XY,t(15;17)(q24.1;q21.2)[20]	PML::RARA (S-type)	PML(chr15:74316815/intron.3)::RARA(chr17:38496913/intron.2) (S-type)
							RARA(chr17:38496882/intron.2)::PML(chr15:74333705/intron.7)
	AP878	Female	64	APL	unknown	PML::RARA (S-type)	PML(chr15:74316338/intron.3)::RARA(chr17:38488107/intron.2) (S-type)
							RARA(chr17:38488076/intron.2)::PML(chr15:74316352/intron.3)
PML:RARA (V-type)	AP609	Female	41	APL	46,XX,t(15;17)(q24.1;q21.2)[2] /46,XX[13]	PML:RARA (V-type)	PML(chr15:74325748/exon.6)::RARA(chr17:38504211/intron.2) (V-type)
							RARA(chr17:38504210/intron.2)::PML(chr15:74325749/exon.6)
KMT2A::MLLT3	AP432	Male	67	AML	unknown	KMT2A::MLLT3	KMT2A(chr11:118358014/intron.10)::MLLT3(chr9:20397681/intron.5)
							MLLT3(chr9:20397680/intron.5)::KMT2A(chr11:118358013/intron.10)
	AP466	Female	55	AML	46,XX,t(9;11)(p21.3;q23.3)[4]/46,XX[6]	KMT2A::MLLT3	KMT2A(chr11:118355996/intron.10)::MLLT3(chr9:20385273/intron.5)
							MLLT3(chr9:20385280/intron.5)::KMT2A(chr11:118355991/intron.10)::
	AP619	Male	52	AML	unknown	KMT2A::MLLT3	KMT2A(chr11:118355397/intron9)::MLLT3(chr9:20414120/exon.5)
							MLLT3(chr9:20414122/exon.5)::KMT2A(chr11:118355397/intron9)
	AP691	Female	47	AML	46,XX,t(9;11)(p21.3;q23.3)[16] /46,idem,del(7)(p13)[4]	KMT2A::MLLT3	KMT2A(chr11:118359366/exon.11)::MLLT3(chr9:20407443/intron.5)
							MLLT3(chr9:20407445/intron.5)::KMT2A(chr11:118359367/exon.11)
	AP724	Female	65	AML	unknown	KMT2A::MLLT3	KMT2A(chr11:118358559/intron.10)::MLLT3(chr9:20384700/intron.5)
	AP787	Female	45	AML	unknown	KMT2A::MLLT3	KMT2A(chr11:118359129/intron.10)::MLLT3(chr9:20375252/intron.5)
							MLLT3(chr9:20375244/intron.5)::KMT2A(chr11:118359135/intron.10)
	AP528	Female	65	AML	unknown	Beyond the detection range of qRT-PCR	KMT2A(chr11:118358558/intron.10)::MLLT3(chr9:20384699/intron.5)
KMT2A::ELL	AP462	Male	70	AML	46,XY,t(11;19)(q23.3;p13.1)[20]	KMT2A::ELL	KMT2A(chr11:118357323/intron.10)::ELL(chr19:18623607/intron.1)
	AP881	Male	30	AML	unknown	KMT2A::ELL	KMT2A(chr11:118358249/intron.10)::ELL(chr19:18585435/intron.1)
							ELL(chr19:18585429/intron.1)::KMT2A(chr11:118358244/intron.10)
	AP440	Female	34	AML	46,XX,add(2)(q32),t(11;19)(q23.3;p13.1)[2]/45,idem,dic(12;18)(p11;p11)[14]	Failed (The amplification of internal reference ABL1 is not qualified)	KMT2A(chr11:118359089/intron.10)::ELL(chr19:18615928/intron.1)
KMT2A::MLLT1	AP603	Male	31	AML	48,XY,+8,+19[7] /46,XY,del(1)(p35),add(3)(p26),del(13)(q13q31)[5] /46,XY[8]	KMT2A::MLLT1	MLLT1(chr19:6285510/intergenic)::KMT2A(chr11:118355405/intron.9)
	AP608	Male	53	AML	48,XY,+4,t(11;19)(q23.3;p13.3),+21[20]	KMT2A::MLLT1	KMT2A(chr11:118354625/intron.8)::MLLT1(chr19:6218276/intron.6)
							MLLT1(chr19:6218248/intron.6)::KMT2A(chr11:118354622/intron.8)
	AP816	Female	60	AML	46,XX[6]	KMT2A::MLLT1	MLLT1(chr19:6292706/intergenic)::KMT2A(chr11:118358681/intron.10)
KMT2A::MLLT10	AP873	Male	31	AML	unknown	KMT2A::MLLT10	KMT2A(chr11:118353273/intron.8)::MLLT10(chr10:21868003/intron.2)
KMT2A::AFDN	AP855	Male	23	AML	46,XY,t(6;11)(q27;q23.3)[20]	KMT2A::AFDN	KMT2A(chr11:118353384/intron.8)::AFDN(chr6:168238393/intron.1)
KMT2A::AFF1	AP676	Male	50	AML		KMT2A::AFF1	KMT2A(chr11:118355388/intron.9)::AFF1(chr4:88000890/intron.4)
DEK::NUP214	AP760	Female	36	AML	unknown	DEK::NUP214	Negative
SET::NUP214	AC141	Male	67	AML	unknown	SET::NUP214	SET(chr9:131458004/exon.8)::NUP214(chr9:134026819/intron.16)
FUS::ERG	AP746	Male	27	AML	unknown	FUS::ERG	FUS(chr16:31198999/intron.7)::ERG(chr21:39757850/intron.9)
							ERG(chr21:39757826/intron.9)::FUS(chr16:31198620/intron.7)
NUP98::NSD1	AC366	Male	58	AML	unknown	NUP98::NSD1	NUP98(chr11:3758074/intron.12)::NSD1(chr5:176644331/intron.5)
							NSD1(chr5:176644336/intron.5)::NUP98(chr11:3758071/intron.12)
NUP98::HOXA9	AP424	Female	18	AML	46,XX,t(7;11)(p15;p15)[20]	NUP98::HOXA9	NUP98(chr11:3760204/intron.12)::HOXA9(chr7:27207788/intron.1)
RUNX1::MECOM	AP875	Male	84	AML	unknown	RUNX1::MECOM	RUNX1(chr21:36228630/intron.6)::MECOM(chr3:169163759/intron.1)
	AP637	Female	49	AML	unknown	RUNX1::MECOM	Negative
TCF3::HLF	AP474	Female	26	B-ALL	46,XX,t(17;19)(q22;p13.3)[18]/46,XX[2]	TCF3::HLF	Negative
TCF3::PBX1	AP413	Female	55	B-ALL	unknown	TCF3::PBX1	TCF3(chr19:1617018/intron.16)::PBX1(chr1:164719063/intron.2)
